# Supplementary material for: Bacterial rose garden for metagenomic SNP-based phylogeny visualization
Source: BioData Min. 2015 Mar 21;8:10. doi: 10.1186/s13040-015-0045-5 (PMC4374582; doi:10.1186/s13040-015-0045-5)
Supplement: Additional file 1: Table S1. — List of genomes used as references for read mapping. [file 13040_2015_45_MOESM1_ESM.xlsx]

## Sheet: Лист1
Organism	Total sequence length	Number of contigs
Acidaminococcus fermentans DSM 20731	2329769	1
Acidaminococcus intestini RyC MR95	2487765	1
Acidaminococcus sp D21	2238972	79
Acinetobacter baumannii ATCC 17978	3976746	1
Acinetobacter haemolyticus ATCC 19194	3372343	61
Acinetobacter junii SH205	3338928	176
Acinetobacter oleivorans DR1	4152543	1
Acinetobacter radioresistens SK82	3283693	82
Acinetobacter sp ADP1	3598621	1
Acinetobacter sp RUH2624	3852601	77
Acinetobacter sp SH024	3938003	26
Actinobacillus succinogenes 130Z	2319663	1
Actinomyces odontolyticus ATCC 17982	2494184	7
Actinomyces sp oral taxon 848 str F0332 A	2518918	19
Adlercreutzia equolifaciens DSM 19450	2862526	1
Aeromonas hydrophila SSU	4914725	44
Aeromonas veronii AMC34	4542842	1
Aggregatibacter segnis ATCC 33393	1992124	5
Akkermansia muciniphila ATCC BAA 835	2664102	1
Alistipes indistinctus YIT 12060	2850978	6
Alistipes onderdonkii DSM 19147	3864643	32
Alistipes putredinis DSM 17216	2549878	20
Alistipes shahii WAL 8301	3649672	1
Anaerobaculum hydrogeniformans ATCC BAA 1850	2308705	205
Anaerococcus hydrogenalis DSM 7454	1889358	52
Anaerococcus lactolyticus ATCC 51172	2177741	251
Anaerococcus tetradius ATCC 35098	2102982	100
Anaerococcus vaginalis ATCC 51170	1875286	6
Anaerofustis stercorihominis DSM 17244	2284603	6
Anaerostipes caccae DSM 14662	3605636	39
Anaerostipes hadrus DSM 3319	2776939	102
Anaerotruncus colihominis DSM 17241	3718888	36
Arcobacter butzleri RM4018	2341251	1
Bacillus alcalophilus ATCC 27647	4217920	427
Bacillus halodurans C 125	4202352	1
Bacillus smithii 7 3 47FAA	3224197	28
Bacillus sp 7 6 55CFAA CT2	5709345	30
Bacteroides caccae ATCC 43185	4564814	21
Bacteroides cellulosilyticus DSM 14838	6726268	525
Bacteroides clarus YIT 12056	3746690	34
Bacteroides coprocola DSM 17136	4295617	135
Bacteroides coprophilus DSM 18228	3855443	285
Bacteroides dorei 5_1_36 D4	5501690	111
Bacteroides eggerthii 1_2_48FAA	4571407	85
Bacteroides finegoldii DSM 17565	4881901	138
Bacteroides fluxus YIT 12057	4330763	117
Bacteroides fragilis 3_1_12	5486239	104
Bacteroides fragilis 638R genome	5373121	1
Bacteroides intestinalis DSM 17393	6052596	8
Bacteroides oleiciplenus YIT 12058	7071115	15
Bacteroides ovatus 3_8_47FAA	6545232	42
Bacteroides ovatus ATCC 8483	6463169	54
Bacteroides ovatus SD CMC	6775277	156
Bacteroides pectinophilus ATCC 43243	3025526	37
Bacteroides plebeius DSM 17135	4421324	25
Bacteroides sp 3_1_23	6489883	87
Bacteroides sp D2	6901959	88
Bacteroides stercoris ATCC 43183	4009229	23
Bacteroides thetaiotaomicron VPI 5482	6260361	1
Bacteroides uniformis ATCC 8492	4717497	49
Bacteroides vulgatus ATCC 8482	5163189	1
Bacteroides xylanisolvens XB1A	5800812	1
Barnesiella intestinihominis YIT 11860	3433706	5
Bifidobacterium adolescentis ATCC 15703	2089644	1
Bifidobacterium angulatum DSM 20098	2007108	17
Bifidobacterium animalis subsp lactis V9	1944050	1
Bifidobacterium bifidum PRL2010	2214656	1
Bifidobacterium breve DSM 20213	2329986	117
Bifidobacterium catenulatum DSM 16992	2058427	31
Bifidobacterium dentium Bd1	2636365	1
Bifidobacterium gallicum DSM 20093	2019802	27
Bifidobacterium longum subsp infantis ATCC 15697	2832748	1
Bifidobacterium longum subsp longum JDM301	2477838	1
Bifidobacterium pseudocatenulatum DSM 20438	2304808	36
Bilophila wadsworthia 3_1_6	4374195	185
Blastocystis hominis	18743698	155
Blautia hansenii DSM 20583	3053221	63
Blautia hydrogenotrophica DSM 10507	3565428	233
Blautia producta ATCC 27340	6084759	71
Blautia wexlerae AGR2146	3581157	190
Brachyspira pilosicoli 95/1000	2586443	1
Bulleidia extructa W1219	1419583	16
Butyrivibrio crossotus DSM 2876	2482791	51
Butyrivibrio fibrisolvens 16 4	3116866	1
Campylobacter coli JV20	1678593	34
Campylobacter concisus 13826	2052007	1
Campylobacter curvus 52592	1971264	1
Campylobacter gracilis RM3268 contig00052	2255569	33
Campylobacter hominis ATCC BAA 381	1711273	1
Campylobacter jejuni subsp jejuni NCTC 11168	1641481	1
Campylobacter upsaliensis JV21	1621689	49
Candida albicans	949626	1
Candida dubliniensis CD36 1	14618422	8
Candida glabrata CBS 138 A	12317945	13
Candidatus Methanomethylophilus alvus Mx1201	1666795	1
Capnocytophaga ochracea DSM 7271	2612925	1
Catenibacterium mitsuokai DSM 15897	2671313	475
Citrobacter freundii 4 7 47CFAA	5120174	11
Citrobacter koseri ATCC BAA 895	4720462	1
Citrobacter youngae ATCC 29220	5150259	49
Clavispora lusitaniae ATCC 42720 1	12060977	8
Clostridiales bacterium 1_7_47FAA	6514445	172
Clostridiales sp SM4 1	2441038	1
Clostridiales sp SS3 4	3456898	1
Clostridium asparagiforme DSM 15981	6224391	640
Clostridium bartlettii DSM 16795	2971856	22
Clostridium bolteae ATCC BAA 613	6556988	78
Clostridium botulinum A2 str Kyoto	4155278	1
Clostridium butyricum E4 str BoNT E BL5262	4758422	13
Clostridium celatum DSM 1785	3553421	137
Clostridium citroniae WAL 17108	6624793	41
Clostridium clostridioforme 2_1_49FAA	5455948	148
Clostridium difficile 630	4290252	1
Clostridium hathewayi DSM 13479	6626223	1294
Clostridium hathewayi WAL 18680	5654180	142
Clostridium hiranonis DSM 13275	2423348	101
Clostridium hylemonae DSM 15053	3885459	167
Clostridium leptum DSM 753	3270109	22
Clostridium methylpentosum DSM 5476	3406326	146
Clostridium nexile DSM 1787	3861016	316
Clostridium perfringens ATCC 13124	3256683	1
Clostridium saccharolyticum like K10	3608868	1
Clostridium scindens ATCC 35704	3619905	68
Clostridium sp 7_2_43FAA	3779303	132
Clostridium sp D5	5374520	171
Clostridium sp HGF2	4099852	60
Clostridium spiroforme DSM 1552	2507485	16
Clostridium sp L2 50	2954116	25
Clostridium sp SS2 1	3141381	42
Clostridium symbiosum WAL 14163	5312056	142
Clostridium thermocellum ATCC 27405	3843301	1
Collinsella aerofaciens ATCC 25986	2439869	25
Collinsella intestinalis DSM 13280	1804297	55
Collinsella stercoris DSM 13279	2399819	177
Collinsella tanakaei YIT 12063	2482196	20
Coprobacillus sp 8 2 54BFAA	3785849	9
Coprobacillus sp D6 cont11	3861289	9
Coprococcus catus GD 7	3463414	1
Coprococcus comes ATCC 27758	3238915	46
Coprococcus eutactus ATCC 27759	3102087	32
Coprococcus sp ART55 1	2888039	1
Corynebacterium ammoniagenes DSM 20306	2763612	34
Desulfitobacterium hafniense Y51	5727534	1
Desulfovibrio alaskensis G20	3730232	1
Desulfovibrio piger ATCC 29098	2826238	127
Desulfovibrio sp 6 1 46AFAA	3826115	20
Dialister invisus DSM 15470	1895860	1
Dialister microaerophilus UPII 345 E	1395825	32
Dialister succinatiphilus YIT 11850	2457811	14
Dorea longicatena DSM 13814	2913833	52
Dysgonomonas gadei ATCC BAA 286	5165995	25
Dysgonomonas mossii DSM 22836	3951263	39
Edwardsiella tarda ATCC 23685	3631524	372
Edwardsiella tarda EIB202	3760463	1
Eggerthella lenta DSM 2243	3632260	1
Enterobacter asburiae LF7a	4812833	1
Enterobacter cancerogenus ATCC 35316	4633453	62
Enterobacter cloacae SCF1	4814049	1
Enterobacter cloacae subsp cloacae ATCC 13047	5314580	1
Enterobacter cloacae subsp cloacae NCTC 9394	4653767	1
Enterobacter sp 638	4518712	1
Enterococcus casseliflavus EC10	3423266	54
Enterococcus faecalis V583	3218031	1
Enterococcus faecium 1230933	2951876	304
Enterococcus saccharolyticus 30 1	3119197	16
Enterocytozoon bieneusi H348	3859221	1743
Erysipelotrichaceae bacterium 3_1_53	4458358	163
Erysipelotrichaceae bacterium 5_2_54FAA	3170961	87
Escherichia albertii TW07627	4698533	43
Escherichia coli str K12 substr MG1655	4639675	1
Escherichia fergusonii ATCC 35469	4588711	1
Escherichia hermannii NBRC 105704	4495280	44
Escherichia sp 1_1_43	2186403	91
Eubacterium biforme DSM 3989	2415920	161
Eubacterium cylindroides T2 87	1661181	1
Eubacterium dolichum DSM 3991	2190453	25
Eubacterium eligens ATCC 27750	2144190	1
Eubacterium hallii DSM 3353	3290996	175
Eubacterium limosum KIST612	4316707	1
Eubacterium siraeum 70 3	2864137	1
Eubacterium ventriosum ATCC 27560	2869695	38
Faecalibacterium cf prausnitzii KLE1255	2926561	249
Faecalibacterium prausnitzii A2 165	3080849	115
Faecalibacterium prausnitzii L2 6	3248271	1
Faecalibacterium prausnitzii SL3 3	3165875	1
Finegoldia magna ATCC 29328	1797577	1
Flavonifractor plautii ATCC 29863	3813599	242
Fusobacterium gonidiaformans ATCC 25563	1679672	55
Fusobacterium mortiferum ATCC 9817	2667436	44
Fusobacterium necrophorum subsp funduliforme 1 1 36S	2300850	15
Fusobacterium nucleatum subsp nucleatum ATCC 23726	2237033	67
Fusobacterium sp 2_1_31	2470375	61
Fusobacterium ulcerans ATCC 49185	3437271	123
Fusobacterium varium ATCC 27725	3297001	39
Gardnerella vaginalis ATCC 14019	1667350	1
Gemella moribillum M424	1745776	18
Gordonibacter pamelaeae 7 10 1 b	3329557	1
Granulicatella adiacens ATCC 49175	1923088	10
Granulicatella elegans ATCC 700633	1881847	12
Haemophilus parainfluenzae ATCC 33392	2110314	30
Hafnia alvei ATCC 51873	4880983	79
Halorubrum lipolyticum DSM 21995	3424955	41
Helicobacter bilis ATCC 43879	2482258	226
Helicobacter canadensis MIT 98 5491	1605969	126
Helicobacter cinaedi CCUG 18818	2182709	96
Helicobacter pullorum MIT 98 5489	1919070	131
Helicobacter pylori J99	1643831	1
Helicobacter winghamensis ATCC BAA 430	1654865	55
Holdemania filiformis DSM 12042	3803745	289
Klebsiella pneumoniae 342	5641239	1
Lachnospiraceae bacterium 1_4_56FAA	3227612	45
Lachnospiraceae bacterium 2_1_46FAA	2204628	46
Lachnospiraceae bacterium 3_1_57FAA_CT1	7693205	145
Lachnospiraceae bacterium 9_1_43BFAA	2840851	26
Lactobacillus acidophilus NCFM	1993560	1
Lactobacillus amylolyticus DSM 11664	1540805	73
Lactobacillus antri DSM 16041	2242444	76
Lactobacillus brevis ATCC 367	2291220	1
Lactobacillus brevis subsp gravesensis ATCC 27305	3077710	178
Lactobacillus casei ATCC 334	2895264	1
Lactobacillus crispatus ST1	2042570	1
Lactobacillus delbrueckii subsp bulgaricus ATCC 11842	1864998	1
Lactobacillus fermentum 28 3 CHN	3852650	113
Lactobacillus fermentum IFO 3956	2098685	1
Lactobacillus gasseri ATCC 33323	1894360	1
Lactobacillus helveticus DPC 4571	2080931	1
Lactobacillus iners AB 1 NZ ADHG01000001	1287456	7
Lactobacillus jensenii 115321	1737886	1
Lactobacillus johnsonii NCC 533	1992676	1
Lactobacillus oris PB013 T2 3	2115990	89
Lactobacillus plantarum str 13	3308273	1
Lactobacillus reuteri SD2112	2264399	1
Lactobacillus rhamnosus GG	3010111	1
Lactobacillus ruminis ATCC 25644	2103640	58
Lactobacillus sakei strain 23K	1884661	1
Lactobacillus salivarius UCC118	1827111	1
Lactobacillus ultunensis DSM 16047	2168059	116
Lactobacillus vaginalis ATCC 49540	1806245	112
Lactococcus lactis subsp cremoris NZ9000	2530294	1
Leminorella grimontii ATCC 33999	4219592	39
Leuconostoc mesenteroides ATCC 8293	2038396	1
Listeria grayi DSM 20601	2589961	6
Listeria innocua Clip11262	3011208	1
Listeria monocytogenes Finland 1998	2874431	1
Mannheimia succiniciproducens MBEL55E	2314078	1
Marvinbryantia formatexigens DSM 14469	4548960	58
Megamonas hypermegale	2130330	1
Methanobrevibacter smithii ATCC 35061	1853160	1
Methanomassiliicoccus luminyensis B10	2620233	26
Methanomassiliicoccus sp Mx1 Issoire	1931651	1
Methanosphaera stadtmanae DSM 3091	1767403	1
Mitsuokella multacida DSM 20544	2574556	31
Mycoplasma hominis ATCC 23114	665445	1
Neisseria macacae ATCC 33926	2684890	200
Odoribacter laneus YIT 12061	3753461	9
Odoribacter splanchnicus DSM 20712	4392288	1
Oxalobacter formigenes HOxBLS	2465367	73
Oxalobacter formigenes OXCC13	2417973	27
Paenibacillus sp HGF5	6950058	185
Paenibacillus sp HGF7	6282979	148
Parabacteroides distasonis ATCC 8503	4811379	1
Parabacteroides johnsonii DSM 18315	4612238	527
Parabacteroides merdae ATCC 43184	4431877	118
Paraprevotella xylaniphila YIT 11841	3789791	99
Parasutterella excrementihominis YIT 11859	2831860	103
Parvimonas micra ATCC 33270	1703772	17
Pediococcus acidilactici DSM 20284	1929953	12
Peptoniphilus lacrimalis 315 B	1699205	71
Peptostreptococcus anaerobius 653 L	2083087	73
Peptostreptococcus stomatis DSM 17678	1988043	74
Phascolarctobacterium sp YIT 12067	2122261	118
Porphyromonas gingivalis ATCC 33277	2354886	1
Porphyromonas uenonis 60 3	2242881	250
Prevotella bryantii B14	3592947	98
Prevotella buccae ATCC 33574	3222824	21
Prevotella copri DSM 18205	3507873	73
Prevotella disiens FB035 09AN	3003827	78
Prevotella melaninogenica ATCC 25845	3168282	2
Prevotella salivae DSM 15606	3140542	258
Prevotella stercorea DSM 18206	3092669	148
Propionibacterium sp 5 U 42AFAA	2530253	9
Proteus mirabilis HI4320	4063606	1
Proteus penneri ATCC 35198	3747729	26
Providencia alcalifaciens DSM 30120	4029316	79
Providencia rettgeri DSM 1131	4749568	177
Providencia rustigianii DSM 4541	3965844	163
Providencia stuartii ATCC 25827	4603561	120
Pseudoflavonifractor capillosus ATCC 29799	4241076	65
Pseudomonas aeruginosa PAO1	6264404	1
Pseudomonas mendocina ymp	5072807	1
Ralstonia sp 5 2 56FAA	5243971	17
Roseburia hominis A2 183	3592125	1
Roseburia intestinalis XB6B4	4164855	1
Roseburia inulinivorans DSM 16841	4048462	179
Rothia mucilaginosa DY 18	2264603	1
Ruminococcaceae bacterium D16	3210942	104
Ruminococcus bromii L2 63	2231037	1
Ruminococcus gnavus ATCC 29149	3501911	43
Ruminococcus lactaris ATCC 29176	2729735	62
Ruminococcus obeum A2 162	3692226	1
Ruminococcus obeum ATCC 29174	3624708	62
Ruminococcus sp 18P13	2513381	1
Ruminococcus sp 5_1_39BFAA	3801051	200
Ruminococcus sp SR1 5	3511612	1
Ruminococcus torques ATCC 27756	2739406	64
Ruminococcus torques L2 14	3277778	1
Salmonella enterica subsp enterica serovar Typhimurium LT2	4857432	1
Selenomonas sputigena ATCC 35185	2568361	1
Slackia exigua ATCC 700122	2094589	2
Slackia piriformis YIT 12062	2100457	5
Solobacterium moorei F0204Scfld3	2007495	33
Staphylococcus aureus subsp aureus TW20	3043210	1
Staphylococcus saprophyticus subsp saprophyticus ATCC 15305 DNA	2516575	1
Staphylococcus warneri L37603 contig00102	2425653	77
Stenotrophomonas maltophilia K279a	4851126	1
Streptococcus agalactiae 2603V/R	2160267	1
Streptococcus anginosus 1_2_62CV	1815536	18
Streptococcus bovis ATCC 700338	2050893	10
Streptococcus cristatus ATCC 51100 ctg1129913971918	1994424	10
Streptococcus equinus ATCC 9812	1718633	57
Streptococcus infantarius subsp infantarius ATCC BAA 102	1925087	22
Streptococcus mutans UA159	2032925	1
Streptococcus oralis ATCC 35037	1884709	25
Streptococcus parasanguinis ATCC 15912	2153652	1
Streptococcus peroris ATCC 700780	1633153	3
Streptococcus salivarius SK126	2128332	101
Streptococcus sp 2_1_36FAA	2220438	31
Streptococcus sp C150	2124984	21
Streptococcus thermophilus LMD 9	1856368	1
Streptococcus vestibularis ATCC 49124	1841650	21
Subdoligranulum sp 4 3 54A2FAA	4205237	10
Subdoligranulum variabile DSM 15176	3237471	91
Succinatimonas hippei YIT 12066	2305942	169
Sutterella parvirubra YIT 11816	2368415	188
Sutterella wadsworthensis 2 1 59BFAA	2665453	11
Sutterella wadsworthensis 3_1_45B	2958116	61
Synergistes sp 3 1 syn1	3281561	8
Tannerella sp 6 1 58FAA CT1	3843430	32
Treponema denticola ATCC 35405	2843201	1
Treponema pallidum subsp pallidum SS14	1139307	1
Treponema vincentii ATCC 35580 contig00031	2514584	79
Tropheryma whipplei str Twist	927303	1
Turicibacter sanguinis PC909	2953396	125
Veillonella atypica ACS 134 V Col7a	2151913	70
Veillonella dispar ATCC 17748	2116567	3
Veillonella parvula DSM 2008	2132142	1
Veillonella sp 6_1_27	2169783	22
Veillonella sp oral taxon 158 str F0412	2176752	21
Vibrio cholerae O1 biovar El Tor str N16961	4033462	2
Weissella paramesenteroides ATCC 33313	1962173	36
Wolinella succinogenes DSM 1740	2110355	1
Yersinia bercovieri ATCC 43970	4347293	229
Yokenella regensburgei ATCC 43003	4680108	16
