# Supplementary material for: Bacterial rose garden for metagenomic SNP-based phylogeny visualization
Source: BioData Min. 2015 Mar 21;8:10. doi: 10.1186/s13040-015-0045-5 (PMC4374582; doi:10.1186/s13040-015-0045-5)
Supplement: Additional file 2: Table S2. — Mapping statistics of metagenomic samples used in the study. [file 13040_2015_45_MOESM2_ESM.xlsx]

## Sheet: Sheet1
names	reads	mapped_to_hum	mapped_to_ref	short_names
105_117_3_20111028_FRAG_BC_105_117_3_F3_105	27240353	0.18	21.81	Spb_105
105_117_3_20111028_FRAG_BC_105_117_3_F3_106	17048989	0.15	22.23	Spb_106
105_117_3_20111028_FRAG_BC_105_117_3_F3_111	25442668	0.16	37.39	Spp_111
105_117_3_20111028_FRAG_BC_105_117_3_F3_113	52990834	0.2	25.48	Spp_113
105_117_3_20111028_FRAG_BC_105_117_3_F3_114	29996854	0.44	42.32	Spp_114
105_117_3_20111028_FRAG_BC_105_117_3_F3_115	30710870	0.2	26.09	Spp_115
105_117_3_20111028_FRAG_BC_105_117_3_F3_116	54467243	0.51	37.03	Spp_116
105_117_3_20111028_FRAG_BC_105_117_3_F3_117	33080476	8.06	21.91	Spp_117
130_179_2_20120514_FRAG_BC_130_179_2_F3_130	59836966	0.2	30.73	TAT_130	18387899.65
130_179_2_20120514_FRAG_BC_130_179_2_F3_131	29219322	0.11	30.23	TAT_131	8833001.041
130_179_2_20120514_FRAG_BC_130_179_2_F3_134	36533559	0.12	29.34	TAT_134	10718946.21
130_179_2_20120514_FRAG_BC_130_179_2_F3_138	35827606	0.11	29.38	TAT_138	10526150.64
130_179_2_20120514_FRAG_BC_130_179_2_F3_143	61751073	0.11	29.18	TAT_143	18018963.1
130_179_2_20120514_FRAG_BC_130_179_2_F3_146	55660753	0.07	29.13	TAT_146	16213977.35
130_179_2_20120514_FRAG_BC_130_179_2_F3_178	46568971	0.11	24.08	OM_178
130_179_2_20120514_FRAG_BC_130_179_2_F3_179	40383367	0.16	11.76	OM_179
176_317_mix_20111217_FRAG_BC_176_317_mix_F3_176	72684814	0.43	18.91	OM_176
176_317_mix_20111217_FRAG_BC_176_317_mix_F3_311	43725362	0.24	33.92	RND_311
176_317_mix_20111217_FRAG_BC_176_317_mix_F3_312	27279526	0.14	35.09	RND_312
176_317_mix_20111217_FRAG_BC_176_317_mix_F3_313	25007543	0.74	25.14	RND_313
176_317_mix_20111217_FRAG_BC_176_317_mix_F3_314	30964024	0.1	20.29	RND_314
176_317_mix_20111217_FRAG_BC_176_317_mix_F3_315	18695475	0.39	22.77	RND_315
176_317_mix_20111217_FRAG_BC_176_317_mix_F3_316	55571918	0.31	30.05	RND_316
176_317_mix_20111217_FRAG_BC_176_317_mix_F3_317	61024110	0.82	25.15	RND_317
185_210_20111102_FRAG_BC_185_210_F3_185	44909797	0.56	17.7	OM_185
185_210_20111102_FRAG_BC_185_210_F3_190	46431324	0.29	27.45	OM_190
185_210_20111102_FRAG_BC_185_210_F3_191	32025023	0.25	23.52	OM_191
185_210_20111102_FRAG_BC_185_210_F3_192	29266184	0.16	26.39	OM_192
185_210_20111102_FRAG_BC_185_210_F3_193	38698479	0.18	27.87	OM_193
185_210_20111102_FRAG_BC_185_210_F3_194	26354647	0.25	25.76	OM_194
185_210_20111102_FRAG_BC_185_210_F3_195	7401526	0.27	21.62	OM_195
185_210_20111102_FRAG_BC_185_210_F3_210	42920922	0.21	18.44	TYV_210
1P_phi2_20120514_FRAG_BC_1P_phi2_F3_10P	22787585	0.07	27.88	Spb_70_10P
1P_phi2_20120514_FRAG_BC_1P_phi2_F3_12P	22594600	0.04	23.19	Spb_72_12P
1P_phi2_20120514_FRAG_BC_1P_phi2_F3_13P	19520439	0.11	37.05	Spb_73_13P
1P_phi2_20120514_FRAG_BC_1P_phi2_F3_14P	22760486	0.04	27.72	Spb_74_14P
1P_phi2_20120514_FRAG_BC_1P_phi2_F3_16P	26356534	0.05	48.62	Spb_76_16P
1P_phi2_20120514_FRAG_BC_1P_phi2_F3_1P	17061490	0.22	31.31	Spb_61_1P
1P_phi2_20120514_FRAG_BC_1P_phi2_F3_38P	20050020	0.07	40.04	Spb_98_38P
1P_phi2_20120514_FRAG_BC_1P_phi2_F3_40P	32172168	0.05	30.2	Spb_100_40P
1P_phi2_20120514_FRAG_BC_1P_phi2_F3_41P	16694037	0.09	14.9	Spb_101_41P
1P_phi2_20120514_FRAG_BC_1P_phi2_F3_43P	16102643	0.1	21.48	Spb_103_43P
1P_phi2_20120514_FRAG_BC_1P_phi2_F3_45P	30542521	0.12	27.38	Spb_105_45P
1P_phi2_20120514_FRAG_BC_1P_phi2_F3_46P	25938731	0.52	24.66	Spb_106_46P
1P_phi2_20120514_FRAG_BC_1P_phi2_F3_6P	21048841	0.03	18.26	Spb_66_6P
1P_phi2_20120514_FRAG_BC_1P_phi2_F3_9P	23566636	0.49	29.03	Spb_69_9P
202_209_20111028_FRAG_BC_202_209_F3_202	40209432	0.26	32.6	TYV_202
202_209_20111028_FRAG_BC_202_209_F3_203	36038663	0.47	18.46	TYV_203
202_209_20111028_FRAG_BC_202_209_F3_204	40069891	1.99	16.81	TYV_204
202_209_20111028_FRAG_BC_202_209_F3_205	76725548	0.17	31.27	TYV_205
202_209_20111028_FRAG_BC_202_209_F3_206	24856562	0.28	12.18	TYV_206
202_209_20111028_FRAG_BC_202_209_F3_207	32029006	0.51	11.37	TYV_207
202_209_20111028_FRAG_BC_202_209_F3_208	34683566	1.39	19.68	TYV_208
202_209_20111028_FRAG_BC_202_209_F3_209	43618795	1.91	19.08	TYV_209
211_251_20111102_FRAG_BC_211_251_F3_211	17352414	0.72	13.35	TYV_211
211_251_20111102_FRAG_BC_211_251_F3_212	44368677	3.74	21.22	TYV_212
211_251_20111102_FRAG_BC_211_251_F3_214	23471130	0.22	17.69	TYV_214
211_251_20111102_FRAG_BC_211_251_F3_215	24580200	0.28	20.35	TYV_215
211_251_20111102_FRAG_BC_211_251_F3_216	33104044	0.75	20.22	TYV_216
211_251_20111102_FRAG_BC_211_251_F3_219	42796956	7.35	29.32	TYV_219
211_251_20111102_FRAG_BC_211_251_F3_251	61964853	0.46	32.07	OMS_251
222_257_20111020_FRAG_BC_222_257_F3_222	36047413	0.22	22.98	Kh_222
222_257_20111020_FRAG_BC_222_257_F3_224	73882917	20.93	30.57	Kh_224
222_257_20111020_FRAG_BC_222_257_F3_227	22989997	0.26	35.89	Kh_227
222_257_20111020_FRAG_BC_222_257_F3_229	38382357	2.24	42.56	Kh_229
222_257_20111020_FRAG_BC_222_257_F3_230	27021300	0.71	19.32	Kh_230
222_257_20111020_FRAG_BC_222_257_F3_253	58431343	2.8	40.87	OMS_253
222_257_20111020_FRAG_BC_222_257_F3_257	59087919	0.31	26.58	OMS_257
232_250_20111116_FRAG_BC_232_250_F3_232	41395032	0.09	22.36	Kh_232
232_250_20111116_FRAG_BC_232_250_F3_236	48385541	0.79	30.75	Kh_236
232_250_20111116_FRAG_BC_232_250_F3_240	39166534	0.19	29.75	Kh_240
232_250_20111116_FRAG_BC_232_250_F3_242	32937417	0.21	20.2	Kh_242
232_250_20111116_FRAG_BC_232_250_F3_245	33207184	0.06	20.26	Kh_245
232_250_20111116_FRAG_BC_232_250_F3_247	32465527	0.09	17.39	Kh_247
232_250_20111116_FRAG_BC_232_250_F3_249	48437111	0.1	44.43	Kh_249
232_250_20111116_FRAG_BC_232_250_F3_250	26554813	0.09	19.55	Kh_250
261_268_20111115_FRAG_BC_261_268_F3_261	78578288	0.76	20.53	SAR_261
261_268_20111115_FRAG_BC_261_268_F3_262	25224251	66.27	3.47	SAR_262
261_268_20111115_FRAG_BC_261_268_F3_263	43858157	0.6	27.38	SAR_263
261_268_20111115_FRAG_BC_261_268_F3_264	30727413	0.51	23.86	SAR_264
261_268_20111115_FRAG_BC_261_268_F3_265	29251556	0.41	15.49	SAR_265
261_268_20111115_FRAG_BC_261_268_F3_266	43350556	0.48	18.82	SAR_266
261_268_20111115_FRAG_BC_261_268_F3_267	35609309	0.46	21.71	SAR_267
261_268_20111115_FRAG_BC_261_268_F3_268	59535866	0.26	19.82	SAR_268
269_276_20111115_FRAG_BC_269_276_F3_269	51081630	0.52	25.22	SAR_269
269_276_20111115_FRAG_BC_269_276_F3_270	45758687	0.33	23.53	SAR_270
269_276_20111115_FRAG_BC_269_276_F3_271	36045491	1.41	14.67	SAR_271
269_276_20111115_FRAG_BC_269_276_F3_272	22284163	0.51	17.36	SAR_272
269_276_20111115_FRAG_BC_269_276_F3_273	32508368	0.17	14.43	SAR_273
269_276_20111115_FRAG_BC_269_276_F3_274	35786116	0.46	24.02	SAR_274
269_276_20111115_FRAG_BC_269_276_F3_275	92061817	0.19	24.26	SAR_275
269_276_20111115_FRAG_BC_269_276_F3_276	44269194	1.05	23.7	SAR_276
280_287_20111115_FRAG_BC_280_287_F3_280	34049226	3.22	32.12	NOV_280
280_287_20111115_FRAG_BC_280_287_F3_281	52390785	0.08	36.71	NOV_281
280_287_20111115_FRAG_BC_280_287_F3_282	NA	NA	25.89	NOV_282
280_287_20111115_FRAG_BC_280_287_F3_283	28880990	0.41	37.96	NOV_283
280_287_20111115_FRAG_BC_280_287_F3_284	34580859	0.17	19.07	NOV_284
280_287_20111115_FRAG_BC_280_287_F3_285	3287285	0.58	18.74	NOV_285
280_287_20111115_FRAG_BC_280_287_F3_286	22515774	0.12	20.77	NOV_286
280_287_20111115_FRAG_BC_280_287_F3_287	57627337	0.18	15.25	NOV_287
301_147_2_20111217_FRAG_BC_301_147_2_F3_129	34025337	0.24	28.79	TAT_129
301_147_2_20111217_FRAG_BC_301_147_2_F3_147	44179420	0.12	27.1	TAT_147
301_147_2_20111217_FRAG_BC_301_147_2_F3_301	52405936	0.57	22.55	RND_301
301_147_2_20111217_FRAG_BC_301_147_2_F3_304	56762816	0.97	23.72	RND_304
301_147_2_20111217_FRAG_BC_301_147_2_F3_305	26574442	0.53	27.21	RND_305
301_147_2_20111217_FRAG_BC_301_147_2_F3_306	27275524	0.23	21.81	RND_306
301_147_2_20111217_FRAG_BC_301_147_2_F3_307	31538002	0.18	23.4	RND_307
301_147_2_20111217_FRAG_BC_301_147_2_F3_308	37351272	0.21	38.99	RND_308
61_106_20121101_FRAG_BC_61_106_F3_100	33388650	0.32	30.68	Spb_100B
61_106_20121101_FRAG_BC_61_106_F3_101	25435070	0.05	35.58	Spb_101B
61_106_20121101_FRAG_BC_61_106_F3_103	20038134	0.16	13.4	Spb_103B
61_106_20121101_FRAG_BC_61_106_F3_105	19352793	0.98	29.97	Spb_105B
61_106_20121101_FRAG_BC_61_106_F3_106	16915129	0.05	30.71	Spb_106B
61_106_20121101_FRAG_BC_61_106_F3_61	31842235	0.14	23.28	Spb_61B
61_106_20121101_FRAG_BC_61_106_F3_66	21728502	0.12	16.13	Spb_66B
61_106_20121101_FRAG_BC_61_106_F3_69	48989805	0.33	28.9	Spb_69B
61_106_20121101_FRAG_BC_61_106_F3_70	26659906	0.02	42.36	Spb_70B
61_106_20121101_FRAG_BC_61_106_F3_72	27025538	0.25	20.48	Spb_72B
61_106_20121101_FRAG_BC_61_106_F3_73	33583492	0.14	29.39	Spb_73B
61_106_20121101_FRAG_BC_61_106_F3_74	25139583	0.17	32.6	Spb_74B
61_106_20121101_FRAG_BC_61_106_F3_76	34142293	0.69	44.3	Spb_76B
61_106_20121101_FRAG_BC_61_106_F3_98	35003134	0.03	34.04	Spb_98B
77_Omsk_20120215_FRAG_BC_77_Omsk_F3_1_77	41197565	0.05	25.01	Spb_77_Om
77_Omsk_20120215_FRAG_BC_77_Omsk_F3_180	38619060	0.05	18.03	OM_180
77_Omsk_20120215_FRAG_BC_77_Omsk_F3_181	21837207	0.14	14.69	OM_181
77_Omsk_20120215_FRAG_BC_77_Omsk_F3_182	55984957	0.5	18.83	OM_182
77_Omsk_20120215_FRAG_BC_77_Omsk_F3_184	24349285	0.1	25.52	OM_184
BC_9_16_20111003_FRAG_BC_BC_1_8_20111003_F3_100	39925240	0.37	22.77	Spb_100
BC_9_16_20111003_FRAG_BC_BC_1_8_20111003_F3_101	22499754	0.2	34.63	Spb_101
BC_9_16_20111003_FRAG_BC_BC_1_8_20111003_F3_102	21117525	0.23	8.9	Spb_102
BC_9_16_20111003_FRAG_BC_BC_1_8_20111003_F3_103	30450710	0.36	6.97	Spb_103
BC_9_16_20111003_FRAG_BC_BC_1_8_20111003_F3_104	18978241	0.47	21.86	Spb_104
BC_9_16_20111003_FRAG_BC_BC_1_8_20111003_F3_89	18991425	0.23	26.19	Spb_89
BC_9_16_20111003_FRAG_BC_BC_1_8_20111003_F3_97	36704671	0.26	27.86	Spb_97
BC_9_16_20111003_FRAG_BC_BC_1_8_20111003_F3_98	36493656	0.46	30.44	Spb_98
MH0001_081026	23408624	0.05	50.19	MH0001
MH0002_090117	15979610	0.05	26.33	MH0002
MH0003_090107	19857662	0.01	34.67	MH0003
MH0004_081123	18923228	0.97	28.34	MH0004
MH0005_081120	19543932	0.23	35.08	MH0005
MH0006_081120	19100180	0.4	37.36	MH0006
MH0007_081123	19097174	0.32	30.56	MH0007
MH0008_081123	19489970	0.11	46.9	MH0008
MH0009_090109	26314338	0.02	14.46	MH0009
MH0010_081120	20813370	0.08	56.64	MH0010
MH0011_090120	26642678	0.09	20.6	MH0011
MH0012_090120	26539836	0.02	18.78	MH0012
MH0013_081120	20455910	1.65	31.82	MH0013
MH0014_090120	26922816	0.06	34.72	MH0014
MH0015_081119	17230274	0.05	40.09	MH0015
MH0016_090120	26881718	0.01	42.24	MH0016
MH0017_081119	19071232	0.04	32.85	MH0017
MH0018_081119	21134304	2.12	54.83	MH0018
MH0019_081119	22064690	0.04	47.23	MH0019
MH0020_090120	26123812	0.08	54.18	MH0020
MH0021_090201	8453380	0.07	36.89	MH0021
MH0022_081119	20567002	0.17	16.27	MH0022
MH0023_081119	19888224	0.02	31.66	MH0023
MH0024_090121	33867368	0.03	28.43	MH0024
MH0025_090121	33120620	0.04	25.64	MH0025
MH0026_081224	21988122	0.08	26.23	MH0026
MH0027_081119	17631572	0.05	43.82	MH0027
MH0028_090121	34881350	0.02	29.67	MH0028
MH0030_090121	31815416	0.29	12.56	MH0030
MH0031_090121	34461850	0.29	13.62	MH0031
MH0032_090121	32218176	0.04	33.69	MH0032
MH0033_090122	26901212	0.01	30.63	MH0033
MH0034_090122	27956846	0.01	38.04	MH0034
MH0035_081223	22427376	1.15	24.3	MH0035
MH0036_090122	26913362	0.07	30.21	MH0036
MH0037_090122	24906082	0.02	31.95	MH0037
MH0038_090122	26512290	0.12	30.3	MH0038
MH0039_081226	20528184	0.04	24.98	MH0039
MH0040_081223	17536694	0.07	23.43	MH0040
MH0041_090125	26565680	0.32	40.83	MH0041
MH0042_090125	26032614	0.2	27.55	MH0042
MH0043_090125	26387546	0.35	31.98	MH0043
MH0044_090125	26696446	0.02	39.13	MH0044
MH0045_090125	26526032	0.05	40.92	MH0045
MH0046_090125	23856120	0.02	23.62	MH0046
MH0047_081223	21814920	0.21	14.26	MH0047
MH0048_081226	21655218	0.19	22	MH0048
MH0049_081223	22209330	0.09	29.55	MH0049
MH0050_090201	24994842	0.01	26.96	MH0050
MH0051_081226	20697942	0.31	25.11	MH0051
MH0052_090201	7490586	0.08	28.48	MH0052
MH0053_090125	26241200	0.03	14.47	MH0053
MH0054_090125	25497660	0.07	27.85	MH0054
MH0055_090125	27294176	0.02	22.72	MH0055
MH0056_090125	26988022	1.01	24.17	MH0056
MH0057_081222	16265578	0.15	28.64	MH0057
MH0058_090125	26847586	0.05	36.44	MH0058
MH0059_090105	21156120	0.08	32.39	MH0059
MH0060_090125	24453822	0.02	17.46	MH0060
MH0061_090126	22765458	0.88	50.31	MH0061
MH0062_090104	21057740	13.71	35.75	MH0062
MH0063_090126	22704448	0.02	17.92	MH0063
MH0064_090126	22599844	0.02	33.83	MH0064
MH0065_090126	22329042	0.04	18.36	MH0065
MH0066_090126	14361478	0.03	19.07	MH0066
MH0067_090126	21453230	0.01	39.44	MH0067
MH0068_090126	21846164	0.03	51.09	MH0068
MH0069_090125	24362778	0.04	24.34	MH0069
MH0070_090125	25431372	0.04	29.26	MH0070
MH0071_090125	24009420	0.09	24.71	MH0071
MH0072_090125	25237344	0.03	49.27	MH0072
MH0073_090125	25355406	0.08	38.88	MH0073
MH0074_090125	23855766	0.01	38.6	MH0074
MH0075_090125	23870918	0.01	33.52	MH0075
MH0076_090130	8313134	0.34	29.1	MH0076
MH0077_090130	27800134	0.15	27.76	MH0077
MH0078_090130	8999820	0.63	21.92	MH0078
MH0079_090130	6675284	0.7	23.87	MH0079
MH0080_090130	20633074	0.08	44.76	MH0080
MH0081_090130	26283538	0.02	28.08	MH0081
MH0082_090130	25751178	0.11	32.43	MH0082
MH0083_090126	24749524	0.01	28.89	MH0083
MH0084_090126	26376818	0.03	40.12	MH0084
MH0085_090126	26779208	0.01	45.11	MH0085
MH0086_090325	33529390	0.01	37.69	MH0086
Sh_260_20111020_FRAG_BC_Sh_260_F3_252	12731852	0.2	10.29	OMS_252
Sh_260_20111020_FRAG_BC_Sh_260_F3_254	19462905	0.15	34.55	OMS_254
Sh_260_20111020_FRAG_BC_Sh_260_F3_255	18449852	0.14	12.89	OMS_255
Sh_260_20111020_FRAG_BC_Sh_260_F3_256	31107839	0.21	25.01	OMS_256
Sh_260_20111020_FRAG_BC_Sh_260_F3_258	56024934	0.19	38.89	OMS_258
Sh_260_20111020_FRAG_BC_Sh_260_F3_259	46775759	0.09	33.58	OMS_259
Sh_260_20111020_FRAG_BC_Sh_260_F3_260	26321127	0.28	17.88	OMS_260
solid0717_20101126_FRAG_BC_1_Barcoded_pool_F3_Lib_15	14799915	0.24	35.5	Lib_15
solid0717_20101126_FRAG_BC_1_Barcoded_pool_F3_Lib_24	NA	NA	NA	Lib_24
solid0717_20101126_FRAG_BC_1_Barcoded_pool_F3_Lib_38	8082834	0.24	35.68	Lib_38
solid0717_20101126_FRAG_BC_1_Barcoded_pool_F3_Lib_39	4778056	3.89	9.54	Lib_39
solid0717_20101126_FRAG_BC_1_Barcoded_pool_F3_Lib_40	16862221	3.05	44.85	Lib_40
solid0717_20101126_FRAG_BC_1_Barcoded_pool_F3_Lib_41	13593497	0.6	19.58	Lib_41
solid0717_20101126_FRAG_BC_1_Barcoded_pool_F3_Lib_42	26575113	1.52	28.2	Lib_42
solid0717_20101126_FRAG_BC_1_Barcoded_pool_F3_Lib_43	33544986	0.3	38.55	Lib_43
solid0717_20110118_FRAG_BC_42_43_full_42_43_F3_42	102931840	1.49	28.46	Lib_42b
solid0717_20110118_FRAG_BC_42_43_full_42_43_F3_43	132659804	0.23	39.68	Lib_43b
Spb_1_8_20110305_FRAG_BC_Spb_1_8_F3_65	28695578	0.07	20.27	Spb_65
Spb_1_8_20110305_FRAG_BC_Spb_1_8_F3_66	27890586	0.15	9.74	Spb_66
Spb_1_8_20110305_FRAG_BC_Spb_1_8_F3_72	34007229	0.14	19.14	Spb_72
Spb_1_8_20110305_FRAG_BC_Spb_1_8_F3_73	52904703	0.07	31.26	Spb_73
Spb_1_8_20110305_FRAG_BC_Spb_1_8_F3_74	9516030	0.08	34.21	Spb_74
Spb_1_8_20110305_FRAG_BC_Spb_1_8_F3_75	33246879	0.2	35.44	Spb_75
Spb_1_8_20110305_FRAG_BC_Spb_1_8_F3_76	52645098	1.84	43.78	Spb_76
Spb_1_8_20110305_FRAG_BC_Spb_1_8_F3_77	9510722	0.06	19.59	Spb_77
Spb_1_8_20110505_PE_BC_Spb_1_8_N2_F3_65	30031759	0.07	21.67	NA
Spb_1_8_20110505_PE_BC_Spb_1_8_N2_F3_66	28139836	0.15	10.63	NA
Spb_1_8_20110505_PE_BC_Spb_1_8_N2_F3_72	34994322	0.1	20.82	NA
Spb_1_8_20110505_PE_BC_Spb_1_8_N2_F3_73	58338158	0.07	33.29	NA
Spb_1_8_20110505_PE_BC_Spb_1_8_N2_F3_74	10039715	0.07	36.3	NA
Spb_1_8_20110505_PE_BC_Spb_1_8_N2_F3_75	33249646	0.2	37.41	NA
Spb_1_8_20110505_PE_BC_Spb_1_8_N2_F3_76	55752730	1.93	46.29	NA
Spb_1_8_20110505_PE_BC_Spb_1_8_N2_F3_77	10330306	0.04	21.18	NA
Spb_9_16_20110305_FRAG_BC_Spb_9_16_F3_61	22080245	0.1	31.05	Spb_61
Spb_9_16_20110305_FRAG_BC_Spb_9_16_F3_62	18892618	0.18	18.72	Spb_62
Spb_9_16_20110305_FRAG_BC_Spb_9_16_F3_63	33180833	0.13	34.43	Spb_63
Spb_9_16_20110305_FRAG_BC_Spb_9_16_F3_67	23757181	0.22	26.75	Spb_67
Spb_9_16_20110305_FRAG_BC_Spb_9_16_F3_68	28184262	0.09	21.63	Spb_68
Spb_9_16_20110305_FRAG_BC_Spb_9_16_F3_69	28311393	0.19	32.96	Spb_69
Spb_9_16_20110305_FRAG_BC_Spb_9_16_F3_70	35314155	0.1	36.48	Spb_70
Spb_9_16_20110305_FRAG_BC_Spb_9_16_F3_71	35700640	0.1	10.2	Spb_71
SRR413556merged	49904198	0	66.22	SRR413556
SRR413556merged	49904198	0	52.77	SRR413556
SRR413557merged	20400412	0	42.17	SRR413557
SRR413557merged	20400412	0	64.95	SRR413557
SRR413558merged	19525532	0	36.55	SRR413558
SRR413558merged	19525532	0	62.61	SRR413558
SRR413559merged	52442888	0	61.31	SRR413559
SRR413559merged	52442888	0	50.54	SRR413559
SRR413560merged	40082044	0	45.21	SRR413560
SRR413560merged	40082044	0	54.53	SRR413560
SRR413561merged	37163398	0	54.23	SRR413561
SRR413561merged	37163398	0	40.37	SRR413561
SRR413562merged	47869636	0	49.5	SRR413562
SRR413562merged	47869636	0	57.88	SRR413562
SRR413563merged	45894984	0	52.09	SRR413563
SRR413563merged	45894984	0	37.72	SRR413563
SRR413564merged	44142248	0	56.48	SRR413564
SRR413564merged	44142248	0	29.95	SRR413564
SRR413565merged	49571130	0	61.62	SRR413565
SRR413565merged	49571130	0	37.5	SRR413565
SRR413566merged	50882972	0	66.02	SRR413566
SRR413566merged	50882972	0	52.07	SRR413566
SRR413567merged	44629294	0	59.23	SRR413567
SRR413568merged	63521966	0	44.46	SRR413568
SRR413569merged	33517352	0	42.86	SRR413569
SRR413570merged	39810334	0	51.94	SRR413570
SRR413571merged	50627868	0	66.83	SRR413571
SRR413572merged	38799868	0	46.88	SRR413572
SRR413573merged	61965310	0	34.73	SRR413573
SRR413575merged	36073998	0	66.26	SRR413575
SRR413575merged	36073998	0	52.03	SRR413575
SRR413576merged	36703736	0	46.45	SRR413576
SRR413576merged	36703736	0	31.42	SRR413576
SRR413577merged	36312296	0	50.03	SRR413577
SRR413577merged	36312296	0	44.53	SRR413577
SRR413578merged	41046414	0	62.23	SRR413578
SRR413578merged	41046414	0	58.44	SRR413578
SRR413579merged	47793804	0	57.56	SRR413579
SRR413579merged	47793804	0	49.51	SRR413579
SRR413580merged	49172724	0	27.52	SRR413580
SRR413580merged	49172724	0	51.29	SRR413580
SRR413581merged	41146018	0	55.45	SRR413581
SRR413581merged	41146018	0	30.88	SRR413581
SRR413582merged	45268384	0	45.33	SRR413582
SRR413582merged	45268384	0	30.03	SRR413582
SRR413583merged	29528100	0	61.84	SRR413583
SRR413583merged	29528100	0	50.5	SRR413583
SRR413584merged	45616536	0	28.97	SRR413584
SRR413584merged	45616536	0	49.52	SRR413584
SRR413585merged	44517918	0	50.74	SRR413585
SRR413585merged	44517918	0	56.04	SRR413585
SRR413586merged	40465956	0	39.04	SRR413586
SRR413586merged	40465956	0	61.13	SRR413586
SRR413587merged	48056970	0	57.32	SRR413587
SRR413587merged	48056970	0	60.88	SRR413587
SRR413588merged	46732100	0	50.57	SRR413588
SRR413588merged	46732100	0	36.98	SRR413588
SRR413589merged	42611812	0	52.2	SRR413589
SRR413589merged	42611812	0	38.89	SRR413589
SRR413590merged	35787146	0	33.47	SRR413590
SRR413590merged	35787146	0	49.83	SRR413590
SRR413591merged	42955850	0	46.02	SRR413591
SRR413592merged	46078458	0	55.42	SRR413592
SRR413592merged	46078458	0	54.74	SRR413592
SRR413593merged	42781402	0	43.36	SRR413593
SRR413593merged	42781402	0	52.86	SRR413593
SRR413594merged	49116802	0	70.69	SRR413594
SRR413594merged	49116802	0	67.18	SRR413594
SRR413595merged	33964062	0	27.07	SRR413595
SRR413595merged	33964062	0	43.71	SRR413595
SRR413596merged	44333742	0	42.93	SRR413596
SRR413596merged	44333742	0	58.97	SRR413596
SRR413597merged	28323326	0	56.1	SRR413597
SRR413597merged	28323326	0	48.58	SRR413597
SRR413598merged	44908052	0	48.12	SRR413598
SRR413598merged	44908052	0	26.23	SRR413598
SRR413599merged	44603946	0	54.87	SRR413599
SRR413599merged	44603946	0	48.13	SRR413599
SRR413600merged	35161630	0	56.8	SRR413600
SRR413600merged	35161630	0	48.43	SRR413600
SRR413601merged	44763720	0	60.29	SRR413601
SRR413601merged	44763720	0	57.17	SRR413601
SRR413602merged	43517864	0	52.75	SRR413602
SRR413602merged	43517864	0	65.49	SRR413602
SRR413603merged	45025998	0	66.57	SRR413603
SRR413603merged	45025998	0	67.34	SRR413603
SRR413604merged	17458588	0	61.12	SRR413604
SRR413604merged	17458588	0	63.15	SRR413604
SRR413605merged	72548932	0	70.85	SRR413605
SRR413605merged	0	0	NA	SRR413605
SRR413606merged	45240604	0	66.07	SRR413606
SRR413606merged	45240604	0	56.65	SRR413606
SRR413608merged	40528492	0	62.86	SRR413608
SRR413608merged	40528492	0	65.46	SRR413608
SRR413609merged	52649798	0	53.64	SRR413609
SRR413609merged	52649798	0	35.64	SRR413609
SRR413610merged	32630500	0	51.7	SRR413610
SRR413610merged	32630500	0	67.11	SRR413610
SRR413611merged	46225984	0	58.55	SRR413611
SRR413611merged	46225984	0	41.18	SRR413611
SRR413612merged	33572452	0	60.51	SRR413612
SRR413612merged	33572452	0	44.97	SRR413612
SRR413613merged	48220034	0	63.86	SRR413613
SRR413613merged	48220034	0	35.96	SRR413613
SRR413614merged	41640890	0	64.82	SRR413614
SRR413614merged	41640890	0	48.86	SRR413614
SRR413616merged	46889908	0	63.99	SRR413616
SRR413616merged	46889908	0	38.92	SRR413616
SRR413617merged	36300302	0	43.48	SRR413617
SRR413617merged	36300302	0	57.11	SRR413617
SRR413618merged	36077354	0	70.34	SRR413618
SRR413618merged	36077354	0	64.66	SRR413618
SRR413619merged	51323938	0	66.98	SRR413619
SRR413619merged	51323938	0	41.15	SRR413619
SRR413620merged	51481706	0	39.18	SRR413620
SRR413620merged	51481706	0	39.25	SRR413620
SRR413621merged	40605642	0	60.64	SRR413621
SRR413621merged	40605642	0	67.84	SRR413621
SRR413622merged	47199986	0	65.97	SRR413622
SRR413622merged	47199986	0	52.36	SRR413622
SRR413623merged	48477454	0	62.69	SRR413623
SRR413623merged	48477454	0	42.53	SRR413623
SRR413624merged	35064698	0	64.11	SRR413624
SRR413624merged	35064698	0	56.03	SRR413624
SRR413625merged	37245214	0	56.21	SRR413625
SRR413625merged	37245214	0	28.2	SRR413625
SRR413627merged	43215960	0	42.66	SRR413627
SRR413627merged	43215960	0	63.43	SRR413627
SRR413628merged	43926160	0	61.7	SRR413628
SRR413628merged	43926160	0	47.46	SRR413628
SRR413629merged	37177298	0	68.06	SRR413629
SRR413629merged	37177298	0	70.63	SRR413629
SRR413630merged	46452408	0	60.12	SRR413630
SRR413630merged	46452408	0	27.08	SRR413630
SRR413635merged	50281118	0	43.63	SRR413635
SRR413635merged	50281118	0	40.56	SRR413635
SRR413636merged	46307038	0	29.46	SRR413636
SRR413636merged	46307038	0	51.04	SRR413636
SRR413637merged	47438826	0	44.28	SRR413637
SRR413637merged	47438826	0	55.91	SRR413637
SRR413638merged	46303614	0	56.45	SRR413638
SRR413638merged	46303614	0	40.95	SRR413638
SRR413639merged	40839972	0	37.39	SRR413639
SRR413639merged	40839972	0	57.21	SRR413639
SRR413701merged	46494710	0	43.58	SRR413701
SRR413703merged	51021308	0	36.92	SRR413703
SRR413705merged	53692560	0	40.03	SRR413705
SRR413707merged	47864306	0	49.16	SRR413707
SRR413708merged	67734538	0	61.98	SRR413708
SRR413709merged	35445500	0	47.01	SRR413709
SRR413711merged	35367004	0	31.53	SRR413711
SRR413713merged	34566206	0	60.2	SRR413713
SRR413714merged	54470488	0	27.97	SRR413714
SRR413715merged	75983422	0	26.5	SRR413715
SRR413716merged	72503174	0	37.17	SRR413716
SRR413717merged	31421462	0.02	42.11	SRR413717
SRR413718merged	32072908	0	43.28	SRR413718
SRR413719merged	37360940	0	55.89	SRR413719
SRR413721merged	55908886	0	60.62	SRR413721
SRR413728merged	59652908	0	62.88	SRR413728
SRR413733merged	68858570	0	68.18	SRR413733
SRR413734merged	46174306	0	47.7	SRR413734
SRR413735merged	53652434	0	49.81	SRR413735
SRR413737merged	57149066	0	17.44	SRR413737
SRR413740merged	52213242	0	55.13	SRR413740
SRR413743merged	47317522	0	50.72	SRR413743
SRR413745merged	48487208	0	35.02	SRR413745
SRR413746merged	42571454	0	60.49	SRR413746
SRR413747merged	44546466	0	26.99	SRR413747
SRR413752merged	48425212	0	43.41	SRR413752
SRR413755merged	43836752	0	53.49	SRR413755
SRR413756merged	44227218	0	43.85	SRR413756
SRR413757merged	66440864	0	46.95	SRR413757
SRR413758merged	36439108	0	44.49	SRR413758
SRR413758merged	36439108	0	54.68	SRR413758
SRR413759merged	46305862	0	55.42	SRR413759
SRR413760merged	50226912	0	50.78	SRR413760
SRR413761merged	66835248	0	49.17	SRR413761
SRR413762merged	62012558	0	28.27	SRR413762
SRR413764merged	51594418	0	42.07	SRR413764
SRR413765merged	52225992	0	61.56	SRR413765
SRR413766merged	71108892	0	65.76	SRR413766
SRR413767merged	45947608	0	49.28	SRR413767
SRR413768merged	57338014	0	58.15	SRR413768
SRR413768merged	57338014	0	32.63	SRR413768
SRR413769merged	72044412	0	41.55	SRR413769
SRR413770merged	54549592	0	51.62	SRR413770
SRR413771merged	43109732	0	52.92	SRR413771
SRR413772merged	48637404	0	54.77	SRR413772
SRR413773merged	62432024	0	48.43	SRR413773
SRR585697_merged	39690748	0.13	41.62	NA
SRR585700_merged	24586190	0.01	36.1	NA
SRR585726_merged	28972532	0.03	42.67	NA
SRR585727_merged	14361454	0.03	21.59	NA
SRR585728_merged	20807728	0.02	39.32	NA
SRR585729_merged	27245772	0	35.52	NA
SRR585746_merged	26103546	0.02	39.33	NA
SRR585747_merged	15614150	0.03	35.83	NA
SRR585748_merged	21988058	0.01	32.44	NA
SRR585750_merged	15562844	0.01	28.9	NA
SRR585751_merged	20760868	0.19	41.07	NA
SRR585752_merged	11195236	0.04	26.29	NA
SRR585753_merged	37546390	0.12	27.08	NA
SRR585754_merged	17131338	1.3	28.79	NA
SRR585755_merged	32806480	0.03	35.45	NA
SRR585756_merged	21037742	0.02	40.94	NA
SRR585758_merged	12026510	0.24	30.25	NA
SRR585760_merged	15458950	0.19	24.87	NA
SRR585761_merged	25163572	0.27	11.71	NA
SRR585762_merged	20547880	0.01	40.64	NA
SRR585764_merged	26518492	0.16	31.97	NA
SRR585765_merged	41498218	2.79	48.57	NA
SRR585781_merged	28398118	0.03	42.05	NA
SRR585783_merged	18186208	0.08	41.14	NA
SRR585786_merged	45102784	0.07	48.12	NA
SRS011061	90085554	0	38.13	SRS011061
SRS011134	124345431	0	27.15	SRS011134
SRS011239	133237582	0	55.49	SRS011239
SRS011271	132460058	0	37.37	SRS011271
SRS011302	129846087	0	20.41	SRS011302
SRS011405	129418904	0	58.5	SRS011405
SRS011452	37700819	0	59.97	SRS011452
SRS011529	132566003	0	42.62	SRS011529
SRS011586	126027880	0	45.94	SRS011586
SRS012273	115148342	0	45.33	SRS012273
SRS012902	107161589	0	80.88	SRS012902
SRS013158	121750245	0	73.5	SRS013158
SRS013215	112618559	0	84.95	SRS013215
SRS013476	104987854	0	45.34	SRS013476
SRS013521	115013916	0	53.19	SRS013521
SRS013687	118239204	0	39.85	SRS013687
SRS013800	112980841	0	52.91	SRS013800
SRS013951	93449603	0	29.32	SRS013951
SRS014235	99987314	0	39.74	SRS014235
SRS014287	80513673	0	27.77	SRS014287
SRS014313	109805437	0	49.42	SRS014313
SRS014459	86362260	0	49.37	SRS014459
SRS014613	109953562	0	65.29	SRS014613
SRS014683	88986726	0	67.47	SRS014683
SRS014923	107721245	0	27.63	SRS014923
SRS014979	103342965	0	18.6	SRS014979
SRS015065	95551024	0	47.56	SRS015065
SRS015133	105068636	0	29.09	SRS015133
SRS015190	130411120	0	73.79	SRS015190
SRS015217	99801446	0	23.63	SRS015217
SRS015264	65564376	0	62.29	SRS015264
SRS015369	78605201	0	65.62	SRS015369
SRS015578	119603312	0	65.16	SRS015578
SRS015663	111505215	0	41.33	SRS015663
SRS015782	106738994	0	35	SRS015782
SRS015794	118863364	0	60.76	SRS015794
SRS015854	100887935	0	48.33	SRS015854
SRS015960	96367456	0	68.4	SRS015960
SRS016018	85308546	0	66.03	SRS016018
SRS016056	91909961	0	63.1	SRS016056
SRS016095	112935984	0	36.16	SRS016095
SRS016203	29559373	0	50.17	SRS016203
SRS016267	103068446	0	72.48	SRS016267
SRS016335	125043127	0	25.95	SRS016335
SRS016495	109497297	0	19.27	SRS016495
SRS016585	116571971	0	92.28	SRS016585
SRS016753	108979430	0	74.87	SRS016753
SRS016954	120438977	0	54.62	SRS016954
SRS016989	129145924	0	55.3	SRS016989
SRS017103	117409396	0	65.05	SRS017103
SRS017191	106894186	0	68.47	SRS017191
SRS017247	87173865	0	74.97	SRS017247
SRS017307	126675555	0	45.24	SRS017307
SRS017433	110584442	0	52.92	SRS017433
SRS017521	109077287	0	64.6	SRS017521
SRS017701	101596426	0	56.41	SRS017701
SRS017821	97958599	0	46.19	SRS017821
SRS018133	116735593	0	53.16	SRS018133
SRS018351	106408821	0	53.06	SRS018351
SRS018427	104002377	0	55.59	SRS018427
SRS018575	96622062	0	59.76	SRS018575
SRS018656	50514047	0	27.05	SRS018656
SRS018817	110204680	0	67.62	SRS018817
SRS019030	92800694	0	62.14	SRS019030
SRS019161	99693609	0	52.57	SRS019161
SRS019267	123791645	0	67.13	SRS019267
SRS019397	112797443	0	63.58	SRS019397
SRS019582	85374050	0	39.52	SRS019582
SRS019601	114089749	0	68.29	SRS019601
SRS019685	110483882	0	41.92	SRS019685
SRS019787	110457538	0	71.37	SRS019787
SRS019910	68306917	0	59.46	SRS019910
SRS019968	108450944	0	63.42	SRS019968
SRS020233	124316791	0	44.45	SRS020233
SRS020328	103939044	0	36.95	SRS020328
SRS020869	99624463	0	39.73	SRS020869
SRS021484	125074548	0	56.81	SRS021484
SRS021948	102234331	0	38.37	SRS021948
SRS022071	103039042	0	45.41	SRS022071
SRS022137	90157406	0	63.51	SRS022137
SRS022609	122234158	0	32.21	SRS022609
SRS023346	82433077	0	72.05	SRS023346
SRS023526	111858301	0	39.08	SRS023526
SRS023583	98928169	0	64.97	SRS023583
SRS023914	124938155	0	27.63	SRS023914
SRS023971	126732939	0	73.36	SRS023971
SRS024009	106311352	0	59.84	SRS024009
SRS024075	142090693	0	55.85	SRS024075
SRS024132	109866478	0	46.02	SRS024132
SRS024265	86568981	0	29.85	SRS024265
SRS024331	115172475	0	64.59	SRS024331
SRS024388	129924073	0	50.12	SRS024388
SRS024435	118861246	0	40.43	SRS024435
SRS024549	97726931	0	81.76	SRS024549
SRS024625	107803179	0	54.69	SRS024625
SRS042284	67237357	0	65.92	SRS042284
SRS042628	103123237	0	24.92	SRS042628
SRS043001	NA	NA	71.39	SRS043001
SRS043411	69774175	0	66.44	SRS043411
SRS043701	119648452	0	71.23	SRS043701
SRS045004	125759445	0	48.05	SRS045004
SRS045645	107201088	0	60.82	SRS045645
SRS045713	114972505	0	68.35	SRS045713
SRS047014	96899068	0	52.36	SRS047014
SRS047044	92764420	0	45.85	SRS047044
SRS048164	92759918	0	51.16	SRS048164
SRS048870	100107152	0	55.05	SRS048870
SRS049712	124809913	0	38.48	SRS049712
SRS049900	134822232	0	42.16	SRS049900
SRS049959	113707191	0	22	SRS049959
SRS049995	124069684	0	49.02	SRS049995
SRS050299	72347957	0	71.65	SRS050299
SRS050422	83614686	0	42.02	SRS050422
SRS050752	104180160	0	38.32	SRS050752
SRS050925	97872710	0	50.53	SRS050925
SRS051031	115228878	0	44.13	SRS051031
SRS051882	102453488	0	47.81	SRS051882
SRS052027	122067879	0	57.36	SRS052027
SRS052697	91770639	0	42.72	SRS052697
SRS053335	115714634	0	38.28	SRS053335
SRS053398	105657662	0	51.7	SRS053398
SRS054590	89327434	0	67.28	SRS054590
SRS054956	97162215	0	68.66	SRS054956
SRS055982	105672356	0	61.38	SRS055982
SRS056259	115754575	0	65.57	SRS056259
SRS056519	125076707	0	62.06	SRS056519
SRS057717	97521502	0	66.21	SRS057717
SRS058723	113339039	0	67	SRS058723
SRS058770	129329618	0	66.35	SRS058770
SRS062427	93863150	0	28.75	SRS062427
SRS063040	114055166	0	29.66	SRS063040
SRS063985	102261595	0	36.25	SRS063985
SRS064276	90461915	0	46	SRS064276
SRS064557	119404909	0	59.57	SRS064557
SRS064645	22173327	0	56.78	SRS064645
SRS065504	122445815	0	48.81	SRS065504
SRS077730	112079819	0	62.15	SRS077730
SRS078176	105629277	0	37.27	SRS078176
222_257_20111020_FRAG_BC_222_257_F3_228	NA	NA	NA	Kh_228
SRR413722merged	NA	NA	NA	SRR413722
SRR413724merged	NA	NA	NA	SRR413724
SRR413725merged	NA	NA	NA	SRR413725
SRR413726merged	NA	NA	NA	SRR413726
SRR413727merged	NA	NA	NA	SRR413727
SRR413731merged	NA	NA	NA	SRR413731
